# Supplementary material for: Italian weedy rice—A case of de‐domestication?
Source: Ecol Evol. 2020 Jul 12;10(15):8449–64. doi: 10.1002/ece3.6551 (PMC7417233; doi:10.1002/ece3.6551)
Supplement: Supplementary file 1 — Data S1 [file ECE3-10-8449-s001.fas]

>Nipponbare_(reference)
GGCTGTCGAACGGGAGGTATAAGAGCTGCCTGCACAGGGCGGTGGTGAACCAGCGGCGGGAGCGGCGGTCGCTGGCGTTCTTCCTGTGCCCGCGGGAGGACAGGGTGGTGCGGCCGCCGCCGAGCGCCGCCACGCCGCAGCACTACCCGGACTTCACCTGGGCCGACCTCATGCGCTTCACGCAGCGCCACTACCGCGCCGACACCCGCACGCTCGACGCCTTCACGCGCTGGCTCGCGCCGCCGGCCGCCGACGCCGCCGCGACGGCGCAGGTCGAGGCGGCCAGCTGATCGCCGAACGGAACGAAACGGAACGAACAGAAGCCGATTTTTGGCGGGGCCCACG-----------CCCACGTGAGGCCCCACGTGGACAGTGGGCCCGGGCGGAGGTGGCACCCACGTGGACCGCGGGCCCCGCGCCGCCTTCCAAT
>Oryza_nivara
GGCTGTCGAACGGGAGGTATAAGAGCTGCCTGCACAGGGCGGTGGTGAACCAGCGGCGGGAGCGGCGGTCGCTGGCGTTCTTCCTGTGCCCGCGGGAGGACAGGGTGGTGCGGCCGCCGCCGAGCGCCGCCACGCCGCGGCACTACCCGGACTTCACCTGGGCCGACCTCATGCGCTTCACGCAGCGCCACTACCGCGCCGACACCCGCACGCTCGACGCCTTCACGCGCTGGCTCGCGCCGCCGGCCGCCGACGCCGCCGCGACGGCGCAGGTCGAGGCGGCCAGCTGATCGCCGAACGGAACGAAACGGAACGAACAGAAGCCGATTTTTGGCGGGGCCCACGTGGGGGATTTGCCCACGTGAGGCCCCACGTGGACAGTGGGCCCGGGCGGAG-TGGCACCCACGTGGACCGCGGGCCCCGCGCCGCCTTCCAAT
>Oryza_rufipogon
GGCTGTCGAACGGGAGGTATAAGAGCTGCCTGCACAGGGCGGTGGTGAACCAGCGGCGGGAGCGGCGGTCGCTGGCGTTCTTCCTGTGCCCGCGGGAGGACAGGGTGGTGCGGCCGCCGCCGAGCGCCGCCACGCCGCGGCACTACCCGGACTTCACCTGGGCCGACCTCATGCGCTTCACGCAGCGCCACTACCGCGCCGACACCCGCACGCTCGACGCCTTCACGCGCTGGCTCGCGCCGCCGGCCGCCGACGCCGCCGCGACGGCGCAGGTCGAGGCGGCCAGCTGATCGCCGAACGGAACGAAACGGAACGAACAGAAGCCGATTTTTGGCGGGGCCCACGTGGGGGATTTGCCCACGTGAGGCCCCACGTGGACAGTGGGCCCGGGCGGAGGTGGCACCCACGTGGACCGCGGGCCCCGCGCCGCCTTCCAAT
>Arborio
GGCTGTCGAACGGGAGGTATAAGAGCTGCCTGCACAGGGCGGTGGTGAACCAGCGGCGGGAGCGGCGGTCGCTGGCGTTCTTCCTGTGCCCGCGGGAGGACAGGGTGGTGCGGCCGCCGCCGAGCGCCGCCACGCCGCAGCACTACCCGGACTTCACCTGGGCCGACCTCATGCGCTTCACGCAGCGCCACTACCGCGCCGACACCCGCACGCTCGACGCCTTCACGCGCTGGCTCGCGCCGCCGGCCGCCGACGCCGCCGCGACGGCGCAGGTCGAGGCGGCCAGCTGATCGCCGAACGGAACGAAACGGAACGAACAGAAGCCGATTTTTGGCGGGGCCCACG-----------CCCACGTGAGGCCCCACGTGGACAGTGGGCCCGGGCGGAGGTGGCACCCACGTGGACCGCGGGCCCCGCGCCGCCTTCCAAT
>Artiglio
GGCTGTCGAACGGGAGGTATAAGAGCTGCCTGCACAGGGCGGTGGTGAACCAGCGGCGGGAGCGGCGGTCGCTGGCGTTCTTCCTGTGCCCGCGGGAGGACAGGGTGGTGCGGCCGCCGCCGAGCGCCGCCACGCCGCGGCACTACCCGGACTTCACCTGGGCCGACCTCATGCGCTTCACGCAGCGCCACTACCGCGCCGACACCCGCACGCTCGACGCCTTCACGCGCTGGCTCGCGCCGCCGGCCGCCGACGCCGCCGCGACGGCGCAGGTCGAGGCGGCCAGCTGATCGCCGAACGGAACGAAACGGAACGAACAGAAGCCGATTTTTGGCGGGGCCCACGTGGGGGATTTGCCCACGTGAGGCCCCACGTGGACAGTGGGCCCGGGCGGAGGTGGCACCCACGTGGACCGCGGGCCCCGCGCCGCCTTCCAAT
>Baldo
GGCTGTCGAACGGGAGGTATAAGAGCTGCCTGCACAGGGCGGTGGTGAACCAGCGGCGGGAGCGGCGGTCGCTGGCGTTCTTCCTGTGCCCGCGGGAGGACAGGGTGGTGCGGCCGCCGCCGAGCGCCGCCACGCCGCAGCACTACCCGGACTTCACCTGGGCCGACCTCATGCGCTTCACGCAGCGCCACTACCGCGCCGACACCCGCACGCTCGACGCCTTCACGCGCTGGCTCGCGCCGCCGGCCGCCGACGCCGCCGCGACGGCGCAGGTCGAGGCGGCCAGCTGATCGCCGAACGGAACGAAACGGAACGAACAGAAGCCGATTTTTGGCGGGGCCCACG-----------CCCACGTGAGGCCCCACGTGGACAGTGGGCCCGGGCGGAGGTGGCACCCACGTGGACCGCGGGCCCCGCGCCGCCTTCCAAT
>Ballila
GGCTGTCGAACGGGAGGTATAAGAGCTGCCTGCACAGGGCGGTGGTGAACCAGCGGCGGGAGCGGCGGTCGCTGGCGTTCTTCCTGTGCCCGCGGGAGGACAGGGTGGTGCGGCCGCCGCCGAGCGCCGCCACGCCGCAGCACTACCCGGACTTCACCTGGGCCGACCTCATGCGCTTCACGCAGCGCCACTACCGCGCCGACACCCGCACGCTCGACGCCTTCACGCGCTGGCTCGCGCCGCCGGCCGCCGACGCCGCCGCGACGGCGCAGGTCGAGGCGGCCAGCTGATCGCCGAACGGAACGAAACGGAACGAACAGAAGCCGATTTTTGGCGGGGCCCACG-----------CCCACGTGAGGCCCCACGTGGACAGTGGGCCCGGGCGGAGGTGGCACCCACGTGGACCGCGGGCCCCGCGCCGCCTTCCAAT
>Bertone
GGCTGTCGAACGGGAGGTATAAGAGCTGCCTGCACAGGGCGGTGGTGAACCAGCGGCGGGAGCGGCGGTCGCTGGCGTTCTTCCTGTGCCCGCGGGAGGACAGGGTGGTGCGGCCGCCGCCGAGCGCCGCCACGCCGCAGCACTACCCGGACTTCACCTGGGCCGACCTCATGCGCTTCACGCAGCGCCACTACCGCGCCGACACCCGCACGCTCGACGCCTTCACGCGCTGGCTCGCGCCGCCGGCCGCCGACGCCGCCGCGACGGCGCAGGTCGAGGCGGCCAGCTGATCGCCGAACGGAACGAAACGGAACGAACAGAAGCCGATTTTTGGCGGGGCCCACG-----------CCCACGTGAGGCCCCACGTGGACAGTGGGCCCGGGCGGAGGTGGCACCCACGTGGACCGCGGGCCCCGCGCCGCCTTCCAAT
>Borgo_Vercelli
GGCTGTCGAACGGGAGGTATAAGAGCTGCCTGCACAGGGCGGTGGTGAACCAGCGGCGGGAGCGGCGGTCGCTGGCGTTCTTCCTGTGCCCGCGGGAGGACAGGGTGGTGCGGCCGCCGCCGAGCGCCGCCACGCCGCAGCACTACCCGGACTTCACCTGGGCCGACCTCATGCGCTTCACGCAGCGCCACTACCGCGCCGACACCCGCACGCTCGACGCCTTCACGCGCTGGCTCGCGCCGCCGGCCGCCGACGCCGCCGCGACGGCGCAGGTCGAGGCGGCCAGCTGATCGCCGAACGGAACGAAACGGAACGAACAGAAGCCGATTTTTGGCGGGGCCCACG-----------CCCACGTGAGGCCCCACGTGGACAGTGGGCCCGGGCGGAGGTGGCACCCACGTGGACCGCGGGCCCCGCGCCGCCTTCCAAT
>Carnaroli
GGCTGTCGAACGGGAGGTATAAGAGCTGCCTGCACAGGGCGGTGGTGAACCAGCGGCGGGAGCGGCGGTCGCTGGCGTTCTTCCTGTGCCCGCGGGAGGACAGGGTGGTGCGGCCGCCGCCGAGCGCCGCCACGCCGCAGCACTACCCGGACTTCACCTGGGCCGACCTCATGCGCTTCACGCAGCGCCACTACCGCGCCGACACCCGCACGCTCGACGCCTTCACGCGCTGGCTCGCGCCGCCGGCCGCCGACGCCGCCGCGACGGCGCAGGTCGAGGCGGCCAGCTGATCGCCGAACGGAACGAAACGGAACGAACAGAAGCCGATTTTTGGCGGGGCCCACG-----------CCCACGTGAGGCCCCACGTGGACAGTGGGCCCGGGCGGAGGTGGCACCCACGTGGACCGCGGGCCCCGCGCCGCCTTCCAAT
>Centauro
GGCTGTCGAACGGGAGGTATAAGAGCTGCCTGCACAGGGCGGTGGTGAACCAGCGGCGGGAGCGGCGGTCGCTGGCGTTCTTCCTGTGCCCGCGGGAGGACAGGGTGGTGCGGCCGCCGCCGAGCGCCGCCACGCCGCAGCACTACCCGGACTTCACCTGGGCCGACCTCATGCGCTTCACGCAGCGCCACTACCGCGCCGACACCCGCACGCTCGACGCCTTCACGCGCTGGCTCGCGCCGCCGGCCGCCGACGCCGCCGCGACGGCGCAGGTCGAGGCGGCCAGCTGATCGCCGAACGGAACGAAACGGAACGAACAGAAGCCGATTTTTGGCGGGGCCCACG-----------CCCACGTGAGGCCCCACGTGGACAGTGGGCCCGGGCGGAGGTGGCACCCACGTGGACCGCGGGCCCCGCGCCGCCTTCCAAT
>Clearfield
GGCTGTCGAACGGGAGGTATAAGAGCTGCCTGCACAGGGCGGTGGTGAACCAGCGGCGGGAGCGGCGGTCGCTGGCGTTCTTCCTGTGCCCGCGGGAGGACAGGGTGGTGCGGCCGCCGCCGAGCGCCGCCACGCCGCGGCACTACCCGGACTTCACCTGGGCCGACCTCATGCGCTTCACGCAGCGCCACTACCGCGCCGACACCCGCACGCTCGACGCCTTCACGCGCTGGCTCGCGCCGCCGGCCGCCGACGCCGCCGCGACGGCGCAGGTCGAGGCGGCCAGCTGATCGCCGAACGGAACGAAACGGAACGAACAGAAGCCGATTTTTGGCGGGGCCCACGTGGGGGATTTGCCCACGTGAGGCCCCACGTGGACAGTGGGCCCGGGCGGAGGTGGCACCCACGTGGACCGCGGGCCCCGCGCCGCCTTCCAAT
>Creso
GGCTGTCGAACGGGAGGTATAAGAGCTGCCTGCACAGGGCGGTGGTGAACCAGCGGCGGGAGCGGCGGTCGCTGGCGTTCTTCCTGTGCCCGCGGGAGGACAGGGTGGTGCGGCCGCCGCCGAGCGCCGCCACGCCGCGGCACTACCCGGACTTCACCTGGGCCGACCTCATGCGCTTCACGCAGCGCCACTACCGCGCCGACACCCGCACGCTCGACGCCTTCACGCGCTGGCTCGCGCCGCCGGCCGCCGACGCCGCCGCGACGGCGCAGGTCGAGGCGGCCAGCTGATCGCCGAACGGAACGAAACGGAACGAACAGAAGCCGATTTTTGGCGGGGCCCACGTGGGGGATTTGCCCACGTGAGGCCCCACGTGGACAGTGGGCCCGGGCGGAGGTGGCACCCACGTGGACCGCGGGCCCCGCGCCGCCTTCCAAT
>Gladio
GGCTGTCGAACGGGAGGTATAAGAGCTGCCTGCACAGGGCGGTGGTGAACCAGCGGCGGGAGCGGCGGTCGCTGGCGTTCTTCCTGTGCCCGCGGGAGGACAGGGTGGTGCGGCCGCCGCCGAGCGCCGCCACGCCGCGGCACTACCCGGACTTCACCTGGGCCGACCTCATGCGCTTCACGCAGCGCCACTACCGCGCCGACACCCGCACGCTCGACGCCTTCACGCGCTGGCTCGCGCCGCCGGCCGCCGACGCCGCCGCGACGGCGCAGGTCGAGGCGGCCAGCTGATCGCCGAACGGAACGAAACGGAACGAACAGAAGCCGATTTTTGGCGGGGCCCACGTGGGGGATTTGCCCACGTGAGGCCCCACGTGGACAGTGGGCCCGGGCGGAGGTGGCACCCACGTGGACCGCGGGCCCCGCGCCGCCTTCCAAT
>Lady_Wright
GGCTGTCGAACGGGAGGTATAAGAGCTGCCTGCACAGGGCGGTGGTGAACCAGCGGCGGGAGCGGCGGTCGCTGGCGTTCTTCCTGTGCCCGCGGGAGGACAGGGTGGTGCGGCCGCCGCCGAGCGCCGCCACGCCGCAGCACTACCCGGACTTCACCTGGGCCGACCTCATGCGCTTCACGCAGCGCCACTACCGCGCCGACACCCGCACGCTCGACGCCTTCACGCGCTGGCTCGCGCCGCCGGCCGCCGACGCCGCCGCGACGGCGCAGGTCGAGGCGGCCAGCTGATCGCCGAACGGAACGAAACGGAACGAACAGAAGCCGATTTTTGGCGGGGCCCACG-----------CCCACGTGAGGCCCCACGTGGACAGTGGGCCCGGGCGGAGGTGGCACCCACGTGGACCGCGGGCCCCGCGCCGCCTTCCAAT
>Loto
GGCTGTCGAACGGGAGGTATAAGAGCTGCCTGCACAGGGCGGTGGTGAACCAGCGGCGGGAGCGGCGGTCGCTGGCGTTCTTCCTGTGCCCGCGGGAGGACAGGGTGGTGCGGCCGCCGCCGAGCGCCGCCACGCCGCAGCACTACCCGGACTTCACCTGGGCCGACCTCATGCGCTTCACGCAGCGCCACTACCGCGCCGACACCCGCACGCTCGACGCCTTCACGCGCTGGCTCGCGCCGCCGGCCGCCGACGCCGCCGCGACGGCGCAGGTCGAGGCGGCCAGCTGATCGCCGAACGGAACGAAACGGAACGAACAGAAGCCGATTTTTGGCGGGGCCCACG-----------CCCACGTGAGGCCCCACGTGGACAGTGGGCCCGGGCGGAGGTGGCACCCACGTGGACCGCGGGCCCCGCGCCGCCTTCCAAT
>Ostiglia
GGCTGTCGAACGGGAGGTATAAGAGCTGCCTGCACAGGGCGGTGGTGAACCAGCGGCGGGAGCGGCGGTCGCTGGCGTTCTTCCTGTGCCCGCGGGAGGACAGGGTGGTGCGGCCGCCGCCGAGCGCCGCCACGCCGCAGCACTACCCGGACTTCACCTGGGCCGACCTCATGCGCTTCACGCAGCGCCACTACCGCGCCGACACCCGCACGCTCGACGCCTTCACGCGCTGGCTCGCGCCGCCGGCCGCCGACGCCGCCGCGACGGCGCAGGTCGAGGCGGCCAGCTGATCGCCGAACGGAACGAAACGGAACGAACAGAAGCCGATTTTTGGCGGGGCCCACG-----------CCCACGTGAGGCCCCACGTGGACAGTGGGCCCGGGCGGAGGTGGCACCCACGTGGACCGCGGGCCCCGCGCCGCCTTCCAAT
>Prometeo
GGCTGTCGAACGGGAGGTATAAGAGCTGCCTGCACAGGGCGGTGGTGAACCAGCGGCGGGAGCGGCGGTCGCTGGCGTTCTTCCTGTGCCCGCGGGAGGACAGGGTGGTGCGGCCGCCGCCGAGCGCCGCCACGCCGCAGCACTACCCGGACTTCACCTGGGCCGACCTCATGCGCTTCACGCAGCGCCACTACCGCGCCGACACCCGCACGCTCGACGCCTTCACGCGCTGGCTCGCGCCGCCGGCCGCCGACGCCGCCGCGACGGCGCAGGTCGAGGCGGCCAGCTGATCGCCGAACGGAACGAAACGGAACGAACAGAAGCCGATTTTTGGCGGGGCCCACG-----------CCCACGTGAGGCCCCACGTGGACAGTGGGCCCGGGCGGAGGTGGCACCCACGTGGACCGCGGGCCCCGCGCCGCCTTCCAAT
>Ranghio
GGCTGTCGAACGGGAGGTATAAGAGCTGCCTGCACAGGGCGGTGGTGAACCAGCGGCGGGAGCGGCGGTCGCTGGCGTTCTTCCTGTGCCCGCGGGAGGACAGGGTGGTGCGGCCGCCGCCGAGCGCCGCCACGCCGCAGCACTACCCGGACTTCACCTGGGCCGACCTCATGCGCTTCACGCAGCGCCACTACCGCGCCGACACCCGCACGCTCGACGCCTTCACGCGCTGGCTCGCGCCGCCGGCCGCCGACGCCGCCGCGACGGCGCAGGTCGAGGCGGCCAGCTGATCGCCGAACGGAACGAAACGGAACGAACAGAAGCCGATTTTTGGCGGGGCCCACG-----------CCCACGTGAGGCCCCACGTGGACAGTGGGCCCGGGCGGAGGTGGCACCCACGTGGACCGCGGGCCCCGCGCCGCCTTCCAAT
>Terranova
GGCTGTCGAACGGGAGGTATAAGAGCTGCCTGCACAGGGCGGTGGTGAACCAGCGGCGGGAGCGGCGGTCGCTGGCGTTCTTCCTGTGCCCGCGGGAGGACAGGGTGGTGCGGCCGCCGCCGAGCGCCGCCACGCCGCAGCACTACCCGGACTTCACCTGGGCCGACCTCATGCGCTTCACGCAGCGCCACTACCGCGCCGACACCCGCACGCTCGACGCCTTCACGCGCTGGCTCGCGCCGCCGGCCGCCGACGCCGCCGCGACGGCGCAGGTCGAGGCGGCCAGCTGATCGCCGAACGGAACGAAACGGAACGAACAGAAGCCGATTTTTGGCGGGGCCCACG-----------CCCACGTGAGGCCCCACGTGGACAGTGGGCCCGGGCGGAGGTGGCACCCACGTGGACCGCGGGCCCCGCGCCGCCTTCCAAT
>Thaibonnet
GGCTGTCGAACGGGAGGTATAAGAGCTGCCTGCACAGGGCGGTGGTGAACCAGCGGCGGGAGCGGCGGTCGCTGGCGTTCTTCCTGTGCCCGCGGGAGGACAGGGTGGTGCGGCCGCCGCCGAGCGCCGCCACGCCGCGGCACTACCCGGACTTCACCTGGGCCGACCTCATGCGCTTCACGCAGCGCCACTACCGCGCCGACACCCGCACGCTCGACGCCTTCACGCGCTGGCTCGCGCCGCCGGCCGCCGACGCCGCCGCGACGGCGCAGGTCGAGGCGGCCAGCTGATCGCCGAACGGAACGAAACGGAACGAACAGAAGCCGATTTTTGGCGGGGCCCACGTGGGGGATTTGCCCACGTGAGGCCCCACGTGGACAGTGGGCCCGGGCGGAGGTGGCACCCACGTGGACCGCGGGCCCCGCGCCGCCTTCCAAT
>Vialone_Nano
GGCTGTCGAACGGGAGGTATAAGAGCTGCCTGCACAGGGCGGTGGTGAACCAGCGGCGGGAGCGGCGGTCGCTGGCGTTCTTCCTGTGCCCGCGGGAGGACAGGGTGGTGCGGCCGCCGCCGAGCGCCGCCACGCCGCAGCACTACCCGGACTTCACCTGGGCCGACCTCATGCGCTTCACGCAGCGCCACTACCGCGCCGACACCCGCACGCTCGACGCCTTCACGCGCTGGCTCGCGCCGCCGGCCGCCGACGCCGCCGCGACGGCGCAGGTCGAGGCGGCCAGCTGATCGCCGAACGGAACGAAACGGAACGAACAGAAGCCGATTTTTGGCGGGGCCCACG-----------CCCACGTGAGGCCCCACGTGGACAGTGGGCCCGGGCGGAGGTGGCACCCACGTGGACCGCGGGCCCCGCGCCGCCTTCCAAT
>Villanova
GGCTGTCGAACGGGAGGTATAAGAGCTGCCTGCACAGGGCGGTGGTGAACCAGCGGCGGGAGCGGCGGTCGCTGGCGTTCTTCCTGTGCCCGCGGGAGGACAGGGTGGTGCGGCCGCCGCCGAGCGCCGCCACGCCGCAGCACTACCCGGACTTCACCTGGGCCGACCTCATGCGCTTCACGCAGCGCCACTACCGCGCCGACACCCGCACGCTCGACGCCTTCACGCGCTGGCTCGCGCCGCCGGCCGCCGACGCCGCCGCGACGGCGCAGGTCGAGGCGGCCAGCTGATCGCCGAACGGAACGAAACGGAACGAACAGAAGCCGATTTTTGGCGGGGCCCACG-----------CCCACGTGAGGCCCCACGTGGACAGTGGGCCCGGGCGGAGGTGGCACCCACGTGGACCGCGGGCCCCGCGCCGCCTTCCAAT
>Albela
GGCTGTCGAACGGGAGGTATAAGAGCTGCCTGCACAGGGCGGTGGTGAACCAGCGGCGGGAGCGGCGGTCGCTGGCGTTCTTCCTGTGCCCGCGGGAGGACAGGGTGGTGCGGCCGCCGCCGAGCGCCGCCACGCCGCGGCACTACCCGGACTTCACCTGGGCCGACCTCATGCGCTTCACGCAGCGCCACTACCGCGCCGACACCCGCACGCTCGACGCCTTCACGCGCTGGCTCGCGCCGCCGGCCGCCGACGCCGCCGCGACGGCGCAGGTCGAGGCGGCCAGCTGATCGCCGAACGGAACGAAACGGAACGAACAGAAGCCGATTTTTGGCGGGGCCCACGTGGGGGATTTGCCCACGTGAGGCCCCACGTGGACAGTGGGCCCGGGCGGAGGTGGCACCCACGTGGACCGCGGGCCCCGCGCCGCCTTCCAAT
>Basmati
GGCTGTCGAACGGGAGGTATAAGAGCTGCCTGCACAGGGCGGTGGTGAACCAGCGGCGGGAGCGGCGGTCGCTGGCGTTCTTCCTGTGCCCGCGGGAGGACAGGGTGGTGCGGCCGCCGCCGAGCGCCGCCACGCCGCAGCACTACCCGGACTTCACCTGGGCCGACCTCATGCGCTTCACGCAGCGCCACTACCGCGCCGACACCCGCACGCTCGACGCCTTCACGCGCTGGCTCGCGCCGCCGGCCGCCGACGCCGCCGCGACGGCGCAGGTCGAGGCGGCCAGCTGATCGCCGAACGGAACGAAACGGAACGAACAGAAGCCGATTTTTGGCGGGGCCCACG-----------CCCACGTGAGGCCCCACGTGGACAGTGGGCCCGGGCGGAGGTGGCACCCACGTGGACCGCGGGCCCCGCGCCGCCTTCCAAT
>Boro
GGCTGTCGAACGGGAGGTATAAGAGCTGCCTGCACAGGGCGGTGGTGAACCAGCGGCGGGAGCGGCGGTCGCTGGCGTTCTTCCTGTGCCCGCGGGAGGACAGGGTGGTGCGGCCGCCGCCGAGCGCCGCCACGCCGCGGCACTACCCGGACTTCACCTGGGCCGACCTCATGCGCTTCACGCAGCGCCACTACCGCGCCGACACCCGCACGCTCGACGCCTTCACGCGCTGGCTCGCGCCGCCGGCCGCCGACGCCGCCGCGACGGCGCAGGTCGAGGCGGCCAGCTGATCGCCGAACGGAACGAAACGGAACGAACAGAAGCCGATTTTTGGCGGGGCCCACGTGGGGGATTTGCCCACGTGAGGCCCCACGTGGACAGTGGGCCCGGGCGGAG-TGGCACCCACGTGGACCGCGGGCCCCGCGCCGCCTTCCAAT
>Kalananok
GGCTGTCGAACGGGAGGTATAAGAGCTGCCTGCACAGGGCGGTGGTGAACCAGCGGCGGGAGCGGCGGTCGCTGGCGTTCTTCCTGTGCCCGCGGGAGGACAGGGTGGTGCGGCCGCCGCCGAGCGCCGCCACGCCGCGGCACTACCCGGACTTCACCTGGGCCGACCTCATGCGCTTCACGCAGCGCCACTACCGCGCCGACACCCGCACGCTCGACGCCTTCACGCGCTGGCTCGCGCCGCCGGCCGCCGACGCCGCCGCGACGGCGCAGGTCGAGGCGGCCAGCTGATCGCCGAACGGAACGAAACGGAACGAACAGAAGCCGATTTTTGGCGGGGCCCACGTGGGGGATTTGCCCACGTGAGGCCCCACGTGGACAGTGGGCCCGGGCGGAG-TGGCACCCACGTGGACCGCGGGCCCCGCGCCGCCTTCCAAT
>IRGC
GGCTGTCGAACGGGAGGTATAAGAGCTGCCTGCACAGGGCGGTGGTGAACCAGCGGCGGGAGCGGCGGTCGCTGGCGTTCTTCCTGTGCCCGCGGGAGGACAGGGTGGTGCGGCCGCCGCCGAGCGCCGCCACGCCGCGGCACTACCCGGACTTCACCTGGGCCGACCTCATGCGCTTCACGCAGCGCCACTACCGCGCCGACACCCGCACGCTCGACGCCTTCACGCGCTGGCTCGCGCCGCCGGCCGCCGACGCCGCCGCGACGGCGCAGGTCGAGGCGGCCAGCTGATCGCCGAACGGAACGAAACGGAACGAACAGAAGCCGATTTTTGGCGGGGCCCACGTGGGGGATTTGCCCACGTGAGGCCCCACGTGGACAGTGGGCCCGGGCGGAGGTGGCACCCACGTGGGCCGCGGGCCCCGCGCCGCCTTCCAAT
>IRGC_24033
GGCTGTCGAACGGGAGGTATAAGAGCTGCCTGCACAGGGCGGTGGTGAACCAGCGGCGGGAGCGGCGGTCGCTGGCGTTCTTCCTGTGCCCGCGGGAGGACAGGGTGGTGCGGCCGCCGCCGAGCGCCGCCACGCCGCGGCACTACCCGGACTTCACCTGGGCCGACCTCATGCGCTTCACGCAGCGCCACTACCGCGCCGACACCCGCACGCTCGACGCCTTCACGCGCTGGCTCGCGCCGCCGGCCGCCGACGCCGCCGCGACGGCGCAGGTCGAGGCGGCCAGCTGATCGCCGAACGGAACGAAACGGAACGAACAGAAGCCGATTTTTGGCGGGGCCCACGTGGGGGATTTGCCCACGTGAGGCCCCACGTGGACAGTGGGCCCGGGCGGAGGTGGCACCCACGTGGGCCGCGGGCCCCGCGCCGCCTTCCAAT
>IRGC_52755
GGCTGTCGAACGGGAGGTATAAGAGCTGCCTGCACAGGGCGGTGGTGAACCAGCGGCGGGAGCGGCGGTCGCTGGCGTTCTTCCTGTGCCCGCGGGAGGACAGGGTGGTGCGGCCGCCGCCGAGCGCCGCCACGCCGCGGCACTACCCGGACTTCACCTGGGCCGACCTCATGCGCTTCACGCAGCGCCACTACCGCGCCGACACCCGCACGCTCGACGCCTTCACGCGCTGGCTCGCGCCGCCGGCCGCCGACGCCGCCGCGACGGCGCAGGTCGAGGCGGCCAGCTGATCGCCGAACGGAACGAAACGGAACGAACAGAAGCCGATTTTTGGCGGGGCCCACGTGGGGGATTTGCCCACGTGAGGCCCCACGTGGACAGTGGGCCCGGGCGGAGGTGGCACCCACGTGGGCCGCGGGCCCCGCGCCGCCTTCCAAT
>IRGC_53321
GGCTGTCGAACGGGAGGTATAAGAGCTGCCTGCACAGGGCGGTGGTGAACCAGCGGCGGGAGCGGCGGTCGCTGGCGTTCTTCCTGTGCCCGCGGGAGGACAGGGTGGTGCGGCCGCCGCCGAGCGCCGCCACGCCGCGGCACTACCCGGACTTCACCTGGGCCGACCTCATGCGCTTCACGCAGCGCCACTACCGCGCCGACACCCGCACGCTCGACGCCTTCACGCGCTGGCTCGCGCCGCCGGCCGCCGACGCCGCCGCGACGGCGCAGGTCGAGGCGGCCAGCTGATCGCCGAACGGAACGAAACGGAACGAACAGAAGCCGATTTTTGGCGGGGCCCACGTGGGGGATTTGCCCACGTGAGGCCCCACGTGGACAGTGGGCCCGGGCGGAG-TGGCACCCACGTGGACCGCGGGCCCCGCGCCGCCTTCCAAT
>Kasalath
GGCTGTCGAACGGGAGGTATAAGAGCTGCCTGCACAGGGCGGTGGTGAACCAGCGGCGGGAGCGGCGGTCGCTGGCGTTCTTCCTGTGCCCGCGGGAGGACAGGGTGGTGCGGCCGCCGCCGAGCGCCGCCACGCCGCGGCACTACCCGGACTTCACCTGGGCCGACCTCATGCGCTTCACGCAGCGCCACTACCGCGCCGACACCCGCACGCTCGACGCCTTCACGCGCTGGCTCGCGCCGCCGGCCGCCGACGCCGCCGCGACGGCGCAGGTCGAGGCGGCCAGCTGATCGCCGAACGGAACGAAACGGAACGAACAGAAGCCGATTTTTGGCGGGGCCCACGTGGGGGATTTGCCCACGTGAGGCCCCACGTGGACAGTGGGCCCGGGCGGAG-TGGCACCCACGTGGACCGCGGGCCCCGCGCCGCCTTCCAAT
>Lohatan
GGCTGTCGAACGGGAGGTATAAGAGCTGCCTGCACAGGGCGGTGGTGAACCAGCGGCGGGAGCGGCGGTCGCTGGCGTTCTTCCTGTGCCCGCGGGAGGACAGGGTGGTGCGGCCGCCGCCGAGCGCCGCCACGCCGCGGCACTACCCGGACTTCACCTGGGCCGACCTCATGCGCTTCACGCAGCGCCACTACCGCGCCGACACCCGCACGCTCGACGCCTTCACGCGCTGGCTCGCGCCGCCGGCCGCCGACGCCGCCGCGACGGCGCAGGTCGAGGCGGCCAGCTGATCGCCGAACGGAACGAAACGGAACGAACAGAAGCCGATTTTTGGCGGGGCCCACGTGGGGGATTTGCCCACGTGAGGCCCCACGTGGACAGTGGGCCCGGGCGGAGGTGGCACCCACGTGGACCGCGGGCCCCGCGCCGCCTTCCAAT
>Maricha
GGCTGTCGAACGGGAGGTATAAGAGCTGCCTGCACAGGGCGGTGGTGAACCAGCGGCGGGAGCGGCGGTCGCTGGCGTTCTTCCTGTGCCCGCGGGAGGACAGGGTGGTGCGGCCGCCGCCGAGCGCCGCCACGCCGCGGCACTACCCGGACTTCACCTGGGCCGACCTCATGCGCTTCACGCAGCGCCACTACCGCGCCGACACCCGCACGCTCGACGCCTTCACGCGCTGGCTCGCGCCGCCGGCCGCCGACGCCGCCGCGACGGCGCAGGTCGAGGCGGCCAGCTGATCGCCGAACGGAACGAAACGGAACGAACAGAAGCCGATTTTTGGCGGGGCCCACGTGGGGGATATGCCCACGTGAGGCCCCACGTGGACAGTGGGCCCGGGCGGAGGTGGCACCCACGTGGACCGCGGGCCCCGCGCCGCCTTCCAAT
>Paw_San
GGCTGTCGAACGGGAGGTATAAGAGCTGCCTGCACAGGGCGGTGGTGAACCAGCGGCGGGAGCGGCGGTCGCTGGCGTTCTTCCTGTGCCCGCGGGAGGACAGGGTGGTGCGGCCGCCGCCGAGCGCCGCCACGCCGCAGCACTACCCGGACTTCACCTGGGCCGACCTCATGCGCTTCACGCAGCGCCACTACCGCGCCGACACCCGCACGCTCGACGCCTTCACGCGCTGGCTCGCGCCGCCGGCCGCCGACGCCGCCGCGACGGCGCAGGTCGAGGCGGCCAGCTGATCGCCGAACGGAACGAAACGGAACGAACAGAAGCCGATTTTTGGCGGGGCCCACG-----------CCCACGTGAGGCCCCACGTGGACAGTGGGCCCGGGCGGAGGTGGCACCCACGTGGACCGCGGGCCCCGCGCCGCCTTCCAAT
>Sathi
GGCTGTCGAACGGGAGGTATAAGAGCTGCCTGCACAGGGCGGTGGTGAACCAGCGGCGGGAGCGGCGGTCGCTGGCGTTCTTCCTGTGCCCGCGGGAGGACAGGGTGGTGCGGCCGCCGCCGAGCGCCGCCACGCCGCGGCACTACCCGGACTTCACCTGGGCCGACCTCATGCGCTTCACGCAGCGCCACTACCGCGCCGACACCCGCACGCTCGACGCCTTCACGCGCTGGCTCGCGCCGCCGGCCGCCGACGCCGCCGCGACGGCGCAGGTCGAGGCGGCCAGCTGATCGCCGAACGGAACGAAACGGAACGAACAGAAGCCGATTTTTGGCGGGGCCCACGTGGGGGATTTGCCCACGTGAGGCCCCACGTGGACAGTGGGCCCGGGCGGAGGTGGCACCCACGTGGGCCGCGGGCCCCGCGCCGCCTTCCAAT
>Sengar
GGCTGTCGAACGGGAGGTATAAGAGCTGCCTGCACAGGGCGGTGGTGAACCAGCGGCGGGAGCGGCGGTCGCTGGCGTTCTTCCTGTGCCCGCGGGAGGACAGGGTGGTGCGGCCGCCGCCGAGCGCCGCCACGCCGCGGCACTACCCGGACTTCACCTGGGCCGACCTCATGCGCTTCACGCAGCGCCACTACCGCGCCGACACCCGCACGCTCGACGCCTTCACGCGCTGGCTCGCGCCGCCGGCCGCCGACGCCGCCGCGACGGCGCAGGTCGAGGCGGCCAGCTGATCGCCGAACGGAACGAAACGGAACGAACAGAAGCCGATTTTTGGCGGGGCCCACGTGGGGGATTTGCCCACGTGAGGCCCCACGTGGACAGTGGGCCCGGGCGGAGGTGGCACCCACGTGGACCGCGGGCCCCGCGCCGCCTTCCAAT
