# Supplementary material for: Italian weedy rice—A case of de‐domestication?
Source: Ecol Evol. 2020 Jul 12;10(15):8449–64. doi: 10.1002/ece3.6551 (PMC7417233; doi:10.1002/ece3.6551)
Supplement: Supplementary file 4 — Table S1 [file ECE3-10-8449-s004.xlsx]

## Sheet: Tabelle1
Designation	Origin	KIT code	Remark
TO1	University of Torino	n.a.	Italian Weedy Rice Accession
TO5	University of Torino	n.a.	Italian Weedy Rice Accession
TO11	University of Torino	n.a.	Italian Weedy Rice Accession
TO13	University of Torino	n.a.	Italian Weedy Rice Accession
TO19	University of Torino	n.a.	Italian Weedy Rice Accession
TO20	University of Torino	n.a.	Italian Weedy Rice Accession
TO24	University of Torino	n.a.	Italian Weedy Rice Accession
TO26	University of Torino	n.a.	Italian Weedy Rice Accession
TO30	University of Torino	n.a.	Italian Weedy Rice Accession
TO32	University of Torino	n.a.	Italian Weedy Rice Accession
TO38	University of Torino	n.a.	Italian Weedy Rice Accession
TO41	University of Torino	n.a.	Italian Weedy Rice Accession
TO43	University of Torino	n.a.	Italian Weedy Rice Accession
TO46	University of Torino	n.a.	Italian Weedy Rice Accession
TO52	University of Torino	n.a.	Italian Weedy Rice Accession
TO53	University of Torino	n.a.	Italian Weedy Rice Accession
TO57	University of Torino	n.a.	Italian Weedy Rice Accession
TO60	University of Torino	n.a.	Italian Weedy Rice Accession
TO64	University of Torino	n.a.	Italian Weedy Rice Accession
TO67	University of Torino	n.a.	Italian Weedy Rice Accession
TO73	University of Torino	n.a.	Italian Weedy Rice Accession
TO75	University of Torino	n.a.	Italian Weedy Rice Accession
TO79	University of Torino	n.a.	Italian Weedy Rice Accession
TO81	University of Torino	n.a.	Italian Weedy Rice Accession
TO87	University of Torino	n.a.	Italian Weedy Rice Accession
TO89	University of Torino	n.a.	Italian Weedy Rice Accession
TO90	University of Torino	n.a.	Italian Weedy Rice Accession
TO94	University of Torino	n.a.	Italian Weedy Rice Accession
TO101	University of Torino	n.a.	Italian Weedy Rice Accession
TO106	University of Torino	n.a.	Italian Weedy Rice Accession
TO108	University of Torino	n.a.	Italian Weedy Rice Accession
TO113	University of Torino	n.a.	Italian Weedy Rice Accession
TO116	University of Torino	n.a.	Italian Weedy Rice Accession
TO122	University of Torino	n.a.	Italian Weedy Rice Accession
TO126	University of Torino	n.a.	Italian Weedy Rice Accession
TO133	University of Torino	n.a.	Italian Weedy Rice Accession
TO135	University of Torino	n.a.	Italian Weedy Rice Accession
TO140	University of Torino	n.a.	Italian Weedy Rice Accession
TO143	University of Torino	n.a.	Italian Weedy Rice Accession
TO146	University of Torino	n.a.	Italian Weedy Rice Accession
Arborio	University of Torino	n.a.	Italian Cultivar from 1948
Artiglio	University of Torino	n.a.	Italian Cultivar
Baldo	University of Torino	n.a.	Italian Cultivar from 1964
Balilla	University of Torino	n.a.	Italian Cultivar from 1924
Bertone	University of Torino	n.a.	Italian Landrace from 1825
Carnaroli	University of Torino	n.a.	Italian Cultivar from 1944
Centauro	University of Torino	n.a.	Italian Cultivar
Clearfield	University of Torino	n.a.	BASF Cultivar, herbicide resistant
Creso	University of Torino	n.a.	Italian Cultivar
Flipper	University of Torino	n.a.	Italian Cultivar from 1988
Gladio	University of Torino	n.a.	Italian Cultivar
Lady Wright	University of Torino	n.a.	Italian Landrace
Loto	University of Torino	n.a.	Italian Cultivar from 1988
Originario Cinese	University of Torino	n.a.	Italian Cultivar
Ostiglia	University of Torino	n.a.	Italian Landrace from 1887
Prometeo	University of Torino	n.a.	Italian Cultivar
Ranghino	University of Torino	n.a.	Italian Landrace from 1887
Selenio	University of Torino	n.a.	Italian Cultivar
Thaibonnet	University of Torino	n.a.	Italian Cultivar
Vialone Nano	University of Torino	n.a.	Italian Cultivar
