# Supplementary material for: Italian weedy rice—A case of de‐domestication?
Source: Ecol Evol. 2020 Jul 12;10(15):8449–64. doi: 10.1002/ece3.6551 (PMC7417233; doi:10.1002/ece3.6551)
Supplement: Supplementary file 5 — Table S2 [file ECE3-10-8449-s005.xlsx]

## Sheet: Sheet 1
Supplementary Table 2
Designation	KIT ID	Source	Origin	Special Feature
Albela	9000	V P Sahi	Eastern Uttar Pradesh, India	Landrace, Submergence Tolerant
Basmati (CSR30)	8307	IRRI, Phillipines	India	Salinity tolerant Basmati
Boro	8711	PRDF, Gorakhpur, India/ Dr Ram Choudhary	Eastern Uttar Pradesh, India	Landrace, Aus type, Cold resistant
Kalanamak	8712	PRDF, Gorakhpur, India/ Dr Ram Choudhary	Eastern Uttar Pradesh, India	Aromatic
IRGC_24033 (Sathi)	8718	IRRI, Phillipines	Nepal	Landrace, Cleistogamous, early maturing
IRGC_52759 (Sathi)	8717	IRRI, Phillipines	India	Landrace, Cliestogamous, early maturing
IRGC_53321 (Sathi)	8716	IRRI, Phillipines	India	-
Kasalath	8748	Japan	Assam, India/ Japan	-
Lohatan	9001	V P Sahi	Eastern Uttar Pradesh, India	Landrace
Maricha	8999	V P Sahi	Eastern Uttar Pradesh and Bihar, India	Landrace, Grain Quality for puffed rice and flakes rice
Paw_San	8306	IRRI, Phillipines	Myanmar	Good Grain Quality
Sengar	9005	V P Sahi	Eastern Uttar Pradesh, India	Landrace, Submergence Tolerant
