# Supplementary material for: Italian weedy rice—A case of de‐domestication?
Source: Ecol Evol. 2020 Jul 12;10(15):8449–64. doi: 10.1002/ece3.6551 (PMC7417233; doi:10.1002/ece3.6551)
Supplement: Supplementary file 6 — Table S3 [file ECE3-10-8449-s006.xlsx]

## Sheet: Accessions
Cultivar Name	Year of Invention (if available)	Weedy Rice Accession No.	Collection Zone	Weedy Rice Accession No.	Collection Zone
Arborio	1946	TO1	4	TO73	2
Artiglio	?	TO5	7	TO75	4
Baldo	1964	TO11	7	TO79	8
Ballila	1924	TO13	7	TO81	8
Bertone	1829 (no longer grown)	TO19	7	TO87	8
Carnaroli	1945	TO20	3	TO89	8
Centauro	?	TO24	3	TO90	8
Clearfield (BASF)	?	TO26	3	TO94	9
Creso	?	TO30	3	TO101	9
Flipper	1997	TO32	1	TO106	9
Gladio	?	TO38	1	TO108	9
Lady Wright	? (no longer grown)	TO41	2	TO113	9
Loto	1988	TO43	1	TO116	8
Originario Cinese	?	TO46	2	TO122	10
Ostiglia	1850 (no longer grown)	TO52	2	TO126	10
Prometeo	?	TO54	2	TO133	10
Ranghino	1887 (no longer grown)	TO57	4	TO135	10
Selenio	?	TO60	5	TO140	10
Thaibonnet	?	TO64	5	TO143	10
Vialone Nano	1937	TO67	5	TO146	10

## Sheet: Primer
Name	5'-3' sequence	%GC	Tm	Size	Reference
qSH1_1_fw	ACCGGCAGTACTACCAGCAG	60	60.33		designed using Primer3
qSH1_1_rev	CTGATGATGCACGCTATGCT	50	60	1790 bp	designed using Primer3
qSH1_2_fw	CACGCAACCAGGTAAATAGAAA	40.91	59.18		designed using Primer3
qSH1_2_rev	GCTAAGCCCATTTCGTCATC	50	59.67	1008 bp	designed using Primer3
rc_015_for	CTGAAGGAAGTGATGACAACAAGACC	46	67		Gross et al. (2010)
rc_015.2_rev	TTAAGTATGACTTATATTTTACATATTTGCAC	21	59	570 bp	Gross et al. (2010)
SD1_1_fw	CAACACAGCGCTCACTTCTC	55	59.78		designed using Primer3
SD1_1_rev	AATCACGTCAGGTCGGTTTC	50	59.97	1181 bp	designed using Primer3
SD1_2_fw	GGGAATTGTTGTGTGTGCAG	50	60.01		designed using Primer3
SD1_2_rev	GTACAGCGGTAGGGTCCAAA	55	59.99	468 bp	designed using Primer3
SDR4_fw	GCCTTCTTAACCCCACCAC	57.98	59.4		designed using Primer3
SDR4_rev	TTAGAACCTGGCCTTGCATC	50	60.21	1276 bp	designed using Primer3
SH4_1_fw	CGCTCGGTTGATTAGGAGAG	55	59.97		designed using Primer3
SH4_1_rev	CACACTGCACGCAGCTTTAT	50	60.08	1357 bp	designed using Primer3
SH4_2_fw	ATTGCGAAATCACTCGCTTT	40	59.85		designed using Primer3
SH4_2_rev	TGCAGCCATTCCAAACAATA	40	60.07	861 bp	designed using Primer3
SHAT1_fw	TTGCAGATGAGCAACCTGAC	50	59.99		designed using Primer3
SHAT1_rev	GATGAATGCAGCGATCTTGA	45	59.91	1449 bp	designed using Primer3
VP1_1_fw	ATAAGTGGGCCCAGAGGAAA	50	60.82		designed using Primer3
VP1_1_rev	TCTTCTGGAGGTGGTGGTTC	55	60.09	1070 bp	designed using Primer3
VP1_2_fw	CTCACGAGCAACCGTGAGTA	55	60.05		designed using Primer3
VP1_2_rev	GCTCTGCTTCAGCACCTTCT	55	59.9	1251 bp	designed using Primer3
VP1_3_fw	GCATGCAGACGATTGACATC	50	60.24		designed using Primer3
VP1_3_rev	TAGCGCTACGATTCACATGC	50	60.01	1961 bp	designed using Primer3
